# Supplementary material for: Correlation-driven machine learning for accelerated reliability assessment of solder joints in electronics
Source: Sci Rep. 2020 Sep 9;10:14821. doi: 10.1038/s41598-020-71926-7 (PMC7481227; doi:10.1038/s41598-020-71926-7)
Supplement: Supplementary file 1 — Supplementary information 1 [file 41598_2020_71926_MOESM1_ESM.zip]

Archive with 460 entries (459 files):
- CDNN_Main_File.m
- Conv.m
- Data/
- Data/Data_Matrix_1.txt
- Data/Data_Matrix_10.txt
- Data/Data_Matrix_100.txt
- Data/Data_Matrix_101.txt
- Data/Data_Matrix_102.txt
- Data/Data_Matrix_103.txt
- Data/Data_Matrix_104.txt
- Data/Data_Matrix_105.txt
- Data/Data_Matrix_106.txt
- Data/Data_Matrix_107.txt
- Data/Data_Matrix_108.txt
- Data/Data_Matrix_109.txt
- Data/Data_Matrix_11.txt
- Data/Data_Matrix_110.txt
- Data/Data_Matrix_111.txt
- Data/Data_Matrix_112.txt
- Data/Data_Matrix_113.txt
- Data/Data_Matrix_114.txt
- Data/Data_Matrix_115.txt
- Data/Data_Matrix_116.txt
- Data/Data_Matrix_117.txt
- Data/Data_Matrix_118.txt
- Data/Data_Matrix_119.txt
- Data/Data_Matrix_12.txt
- Data/Data_Matrix_120.txt
- Data/Data_Matrix_121.txt
- Data/Data_Matrix_122.txt
- Data/Data_Matrix_123.txt
- Data/Data_Matrix_124.txt
- Data/Data_Matrix_125.txt
- Data/Data_Matrix_126.txt
- Data/Data_Matrix_127.txt
- Data/Data_Matrix_128.txt
- Data/Data_Matrix_129.txt
- Data/Data_Matrix_13.txt
- Data/Data_Matrix_130.txt
- Data/Data_Matrix_131.txt
- Data/Data_Matrix_132.txt
- Data/Data_Matrix_133.txt
- Data/Data_Matrix_134.txt
- Data/Data_Matrix_135.txt
- Data/Data_Matrix_136.txt
- Data/Data_Matrix_137.txt
- Data/Data_Matrix_138.txt
- Data/Data_Matrix_139.txt
- Data/Data_Matrix_14.txt
- Data/Data_Matrix_140.txt
- Data/Data_Matrix_141.txt
- Data/Data_Matrix_142.txt
- Data/Data_Matrix_143.txt
- Data/Data_Matrix_144.txt
- Data/Data_Matrix_145.txt
- Data/Data_Matrix_146.txt
- Data/Data_Matrix_147.txt
- Data/Data_Matrix_148.txt
- Data/Data_Matrix_149.txt
- Data/Data_Matrix_15.txt
- Data/Data_Matrix_150.txt
- Data/Data_Matrix_151.txt
- Data/Data_Matrix_152.txt
- Data/Data_Matrix_153.txt
- Data/Data_Matrix_154.txt
- Data/Data_Matrix_155.txt
- Data/Data_Matrix_156.txt
- Data/Data_Matrix_157.txt
- Data/Data_Matrix_158.txt
- Data/Data_Matrix_159.txt
- Data/Data_Matrix_16.txt
- Data/Data_Matrix_160.txt
- Data/Data_Matrix_161.txt
- Data/Data_Matrix_162.txt
- Data/Data_Matrix_163.txt
- Data/Data_Matrix_164.txt
- Data/Data_Matrix_165.txt
- Data/Data_Matrix_166.txt
- Data/Data_Matrix_167.txt
- Data/Data_Matrix_168.txt
- Data/Data_Matrix_169.txt
- Data/Data_Matrix_17.txt
- Data/Data_Matrix_170.txt
- Data/Data_Matrix_171.txt
- Data/Data_Matrix_172.txt
- Data/Data_Matrix_173.txt
- Data/Data_Matrix_174.txt
- Data/Data_Matrix_175.txt
- Data/Data_Matrix_176.txt
- Data/Data_Matrix_177.txt
- Data/Data_Matrix_178.txt
- Data/Data_Matrix_179.txt
- Data/Data_Matrix_18.txt
- Data/Data_Matrix_180.txt
- Data/Data_Matrix_181.txt
- Data/Data_Matrix_182.txt
- Data/Data_Matrix_183.txt
- Data/Data_Matrix_184.txt
- Data/Data_Matrix_185.txt
- Data/Data_Matrix_186.txt
- Data/Data_Matrix_187.txt
- Data/Data_Matrix_188.txt
- Data/Data_Matrix_189.txt
- Data/Data_Matrix_19.txt
- Data/Data_Matrix_190.txt
- Data/Data_Matrix_191.txt
- Data/Data_Matrix_192.txt
- Data/Data_Matrix_193.txt
- Data/Data_Matrix_194.txt
- Data/Data_Matrix_195.txt
- Data/Data_Matrix_196.txt
- Data/Data_Matrix_197.txt
- Data/Data_Matrix_198.txt
- Data/Data_Matrix_199.txt
- Data/Data_Matrix_2.txt
- Data/Data_Matrix_20.txt
- Data/Data_Matrix_200.txt
- Data/Data_Matrix_201.txt
- Data/Data_Matrix_202.txt
- Data/Data_Matrix_203.txt
- Data/Data_Matrix_204.txt
- Data/Data_Matrix_205.txt
- Data/Data_Matrix_206.txt
- Data/Data_Matrix_207.txt
- Data/Data_Matrix_208.txt
- Data/Data_Matrix_209.txt
- Data/Data_Matrix_21.txt
- Data/Data_Matrix_210.txt
- Data/Data_Matrix_211.txt
- Data/Data_Matrix_212.txt
- Data/Data_Matrix_213.txt
- Data/Data_Matrix_214.txt
- Data/Data_Matrix_215.txt
- Data/Data_Matrix_216.txt
- Data/Data_Matrix_217.txt
- Data/Data_Matrix_218.txt
- Data/Data_Matrix_219.txt
- Data/Data_Matrix_22.txt
- Data/Data_Matrix_220.txt
- Data/Data_Matrix_221.txt
- Data/Data_Matrix_222.txt
- Data/Data_Matrix_223.txt
- Data/Data_Matrix_224.txt
- Data/Data_Matrix_225.txt
- Data/Data_Matrix_226.txt
- Data/Data_Matrix_227.txt
- Data/Data_Matrix_228.txt
- Data/Data_Matrix_229.txt
- Data/Data_Matrix_23.txt
- Data/Data_Matrix_230.txt
- Data/Data_Matrix_231.txt
- Data/Data_Matrix_232.txt
- Data/Data_Matrix_233.txt
- Data/Data_Matrix_234.txt
- Data/Data_Matrix_235.txt
- Data/Data_Matrix_236.txt
- Data/Data_Matrix_237.txt
- Data/Data_Matrix_238.txt
- Data/Data_Matrix_239.txt
- Data/Data_Matrix_24.txt
- Data/Data_Matrix_240.txt
- Data/Data_Matrix_241.txt
- Data/Data_Matrix_242.txt
- Data/Data_Matrix_243.txt
- Data/Data_Matrix_244.txt
- Data/Data_Matrix_245.txt
- Data/Data_Matrix_246.txt
- Data/Data_Matrix_247.txt
- Data/Data_Matrix_248.txt
- Data/Data_Matrix_249.txt
- Data/Data_Matrix_25.txt
- Data/Data_Matrix_250.txt
- Data/Data_Matrix_251.txt
- Data/Data_Matrix_252.txt
- Data/Data_Matrix_253.txt
- Data/Data_Matrix_254.txt
- Data/Data_Matrix_255.txt
- Data/Data_Matrix_256.txt
- Data/Data_Matrix_257.txt
- Data/Data_Matrix_258.txt
- Data/Data_Matrix_259.txt
- Data/Data_Matrix_26.txt
- Data/Data_Matrix_260.txt
- Data/Data_Matrix_261.txt
- Data/Data_Matrix_262.txt
- Data/Data_Matrix_263.txt
- Data/Data_Matrix_264.txt
- Data/Data_Matrix_265.txt
- Data/Data_Matrix_266.txt
- Data/Data_Matrix_267.txt
- Data/Data_Matrix_268.txt
- Data/Data_Matrix_269.txt
- Data/Data_Matrix_27.txt
- Data/Data_Matrix_270.txt
- Data/Data_Matrix_271.txt
- Data/Data_Matrix_272.txt
- Data/Data_Matrix_273.txt
- Data/Data_Matrix_274.txt
- Data/Data_Matrix_275.txt
- Data/Data_Matrix_276.txt
- Data/Data_Matrix_277.txt
- Data/Data_Matrix_278.txt
- Data/Data_Matrix_279.txt
- Data/Data_Matrix_28.txt
- Data/Data_Matrix_280.txt
- Data/Data_Matrix_281.txt
- Data/Data_Matrix_282.txt
- Data/Data_Matrix_283.txt
- Data/Data_Matrix_284.txt
- Data/Data_Matrix_285.txt
- Data/Data_Matrix_286.txt
- Data/Data_Matrix_287.txt
- Data/Data_Matrix_288.txt
- Data/Data_Matrix_289.txt
- Data/Data_Matrix_29.txt
- Data/Data_Matrix_290.txt
- Data/Data_Matrix_291.txt
- Data/Data_Matrix_292.txt
- Data/Data_Matrix_293.txt
- Data/Data_Matrix_294.txt
- Data/Data_Matrix_295.txt
- Data/Data_Matrix_296.txt
- Data/Data_Matrix_297.txt
- Data/Data_Matrix_298.txt
- Data/Data_Matrix_299.txt
- Data/Data_Matrix_3.txt
- Data/Data_Matrix_30.txt
- Data/Data_Matrix_300.txt
- Data/Data_Matrix_301.txt
- Data/Data_Matrix_302.txt
- Data/Data_Matrix_303.txt
- Data/Data_Matrix_304.txt
- Data/Data_Matrix_305.txt
- Data/Data_Matrix_306.txt
- Data/Data_Matrix_307.txt
- Data/Data_Matrix_308.txt
- Data/Data_Matrix_309.txt
- Data/Data_Matrix_31.txt
- Data/Data_Matrix_310.txt
- Data/Data_Matrix_311.txt
- Data/Data_Matrix_312.txt
- Data/Data_Matrix_313.txt
- Data/Data_Matrix_314.txt
- Data/Data_Matrix_315.txt
- Data/Data_Matrix_316.txt
- Data/Data_Matrix_317.txt
- Data/Data_Matrix_318.txt
- Data/Data_Matrix_319.txt
- Data/Data_Matrix_32.txt
- Data/Data_Matrix_320.txt
- Data/Data_Matrix_321.txt
- Data/Data_Matrix_322.txt
- Data/Data_Matrix_323.txt
- Data/Data_Matrix_324.txt
- Data/Data_Matrix_325.txt
- Data/Data_Matrix_326.txt
- Data/Data_Matrix_327.txt
- Data/Data_Matrix_328.txt
- Data/Data_Matrix_329.txt
- Data/Data_Matrix_33.txt
- Data/Data_Matrix_330.txt
- Data/Data_Matrix_331.txt
- Data/Data_Matrix_332.txt
- Data/Data_Matrix_333.txt
- Data/Data_Matrix_334.txt
- Data/Data_Matrix_335.txt
- Data/Data_Matrix_336.txt
- Data/Data_Matrix_337.txt
- Data/Data_Matrix_338.txt
- Data/Data_Matrix_339.txt
- Data/Data_Matrix_34.txt
- Data/Data_Matrix_340.txt
- Data/Data_Matrix_341.txt
- Data/Data_Matrix_342.txt
- Data/Data_Matrix_343.txt
- Data/Data_Matrix_344.txt
- Data/Data_Matrix_345.txt
- Data/Data_Matrix_346.txt
- Data/Data_Matrix_347.txt
- Data/Data_Matrix_348.txt
- Data/Data_Matrix_349.txt
- Data/Data_Matrix_35.txt
- Data/Data_Matrix_350.txt
- Data/Data_Matrix_351.txt
- Data/Data_Matrix_352.txt
- Data/Data_Matrix_353.txt
- Data/Data_Matrix_354.txt
- Data/Data_Matrix_355.txt
- Data/Data_Matrix_356.txt
- Data/Data_Matrix_357.txt
- Data/Data_Matrix_358.txt
- Data/Data_Matrix_359.txt
- Data/Data_Matrix_36.txt
- Data/Data_Matrix_360.txt
- Data/Data_Matrix_361.txt
- Data/Data_Matrix_362.txt
- Data/Data_Matrix_363.txt
- Data/Data_Matrix_364.txt
- Data/Data_Matrix_365.txt
- Data/Data_Matrix_366.txt
[truncated: 160 more entries]
