# Supplementary material for: Correlation-driven machine learning for accelerated reliability assessment of solder joints in electronics
Source: Sci Rep. 2020 Sep 9;10:14821. doi: 10.1038/s41598-020-71926-7 (PMC7481227; doi:10.1038/s41598-020-71926-7)
Supplement: Supplementary file 1 — Supplementary information 1 [file 41598_2020_71926_MOESM1_ESM.zip › Conv.m]

function y= Conv(x,W)
[wrow, wcol, numFilters]=size(W);
[xrow, xcol, ~         ]=size(x);

yrow = xrow - wrow + 1;
ycol = xcol - wcol + 1;

y=zeros(yrow, ycol, numFilters);

for k = 1:numFilters
    filter = W(:,:,k);
    filter = rot90(squeeze(filter), 2);
    y(:,:,k)=conv2(x,filter,'valid');
end
end
