# Supplementary material for: Correlation-driven machine learning for accelerated reliability assessment of solder joints in electronics
Source: Sci Rep. 2020 Sep 9;10:14821. doi: 10.1038/s41598-020-71926-7 (PMC7481227; doi:10.1038/s41598-020-71926-7)
Supplement: Supplementary file 1 — Supplementary information 1 [file 41598_2020_71926_MOESM1_ESM.zip › Data/Data_Matrix_213.txt]

   1.5000000000000000e+02   7.3799999999999999e+00   2.2999999999999998e+00   7.7599999999999998e+00
   1.5000000000000000e+01   2.0000000000000000e+01   3.0000000000000000e+00   2.4800000000000001e+01
   9.0000000000000000e+01   2.1700000000000000e+02   1.4120000000000000e+03   1.0830000000000000e+03
   0.0000000000000000e+00   6.0369999999999997e+01   1.1200000000000000e+02   1.1000000000000000e+02
   1.6000000000000000e+01   3.5999999999999999e-01   2.8000000000000003e-01   3.4000000000000002e-01
  -9.0000000000000000e+01   6.0000000000000000e+01   2.0000000000000000e+00   6.0000000000000000e+00
   2.6212000000000000e+04   0.0000000000000000e+00   0.0000000000000000e+00   0.0000000000000000e+00
